# Supplementary material for: Structural basis for inhibition of the Cation-chloride cotransporter NKCC1 by the diuretic drug bumetanide
Source: Nat Commun. 2022 May 18;13:2747. doi: 10.1038/s41467-022-30407-3 (PMC9117670; doi:10.1038/s41467-022-30407-3)
Supplement: Supplementary file 7 — Source Data [file 41467_2022_30407_MOESM7_ESM.xlsx]

## Sheet: Fig.2c
Fig.2c
	Cl- Flux Rate (mM/min)	Avrg	SD	SEM		p Value
YFP	31.3414	40.4276	11.0895	4.52728	WT/YFP	9.19484e-09
YFP	44.7676
YFP	54.5162
YFP	47.185
YFP	24.0189
YFP	40.7363
YFP/Bumetanide	24.698	23.2939	10.7417	4.38526	YFP/YFP_Bumetanide	0.0108102
YFP/Bumetanide	28.7071
YFP/Bumetanide	13.5486
YFP/Bumetanide	40.301
YFP/Bumetanide	21.8359
YFP/Bumetanide	10.6725
WT	165.214	150.962	12.7337	5.19851
WT	128.702
WT	152.556
WT	154.407
WT	159.276
WT	145.617
WT/Bumetanide	37.7163	42.2468	10.9619	4.47517	WT/WT_Bumetanide	1.02877e-08
WT/Bumetanide	36.4763
WT/Bumetanide	42.3203
WT/Bumetanide	45.1729
WT/Bumetanide	29.901
WT/Bumetanide	61.8938
R1174A	46.644	58.6612	9.41089	3.84198	WT/R1174	8.64637e-08
R1174A	67.2914
R1174A	58.8943
R1174A	48.558
R1174A	61.1707
R1174A	69.4085
R1174A/Bumetanide	14.7277	22.0757	12.4391	5.07826	R1174A/R1174A_Bumetanide	0.000138963
R1174A/Bumetanide	27.8519
R1174A/Bumetanide	32.6432
R1174A/Bumetanide	10.115
R1174A/Bumetanide	8.94364
R1174A/Bumetanide	38.1729
D219A	55.2913	49.1903	17.2467	7.04094	WT/D219A	5.03124e-07
D219A	29.2389
D219A	29.8509
D219A	48.8366
D219A	58.3708
D219A	73.5531
D219A/Bumetanide	21.0983	21.8929	12.7146	5.19071	D219A/D219A_Bumetanide	0.00615337
D219A/Bumetanide	17.0515
D219A/Bumetanide	34.3412
D219A/Bumetanide	6.26469
D219A/Bumetanide	39.4571
D219A/Bumetanide	13.1447
R1201A	43.7636	63.906	14.7446	6.01945	WT/R1201A	3.45165e-07
R1201A	46.8045
R1201A	75.1466
R1201A	72.9079
R1201A	68.1095
R1201A	76.7039
R1201A/Bumetanide	34.3608	41.8162	17.899	7.30722	R1201A/R1201A_Bumetanide	0.0209077
R1201A/Bumetanide	38.0567
R1201A/Bumetanide	42.0505
R1201A/Bumetanide	58.1409
R1201A/Bumetanide	14.1309
R1201A/Bumetanide	64.1572
R240A	61.8993	56.8403	16.285	6.64832	WT/R240A	7.16628e-07
R240A	29.4891
R240A	75.0922
R240A	56.2866
R240A	48.9311
R240A	69.3434
R240A/Bumetanide	25.369	37.0513	17.0837	6.97439	R240A/R240A_Bumetanide	0.0335424
R240A/Bumetanide	45.4705
R240A/Bumetanide	20.4697
R240A/Bumetanide	51.2048
R240A/Bumetanide	20.3978
R240A/Bumetanide	59.3962
D1031A	37.7968	44.9115	6.6516	2.7155	WT/D1031A	2.53585e-08
D1031A	47.9022
D1031A	41.0914
D1031A	43.0993
D1031A	56.7245
D1031A	42.8547
D1031A/Bumetanide	56.0331	39.1657	14.276	5.82815	D1031A/D1031_Bumetanide	0.200598
D1031A/Bumetanide	25.6698
D1031A/Bumetanide	47.2039
D1031A/Bumetanide	52.3907
D1031A/Bumetanide	24.6779
D1031A/Bumetanide	29.0187
H1204A	31.674	43.6806	13.4877	5.50634	WT/H1204A	3.02321e-08
H1204A	49.411
H1204A	51.5807
H1204A	22.5339
H1204A	49.4148
H1204A	57.4691
H1204A/Bumetanide	13.3238	25.884	14.2607	5.82192	H1204A/H1204A_Bumetanide	0.0253105
H1204A/Bumetanide	21.3963
H1204A/Bumetanide	9.6751
H1204A/Bumetanide	27.6181
H1204A/Bumetanide	35.4662
H1204A/Bumetanide	47.8246

## Sheet: Fig.4c
Fig.4c
	Cl- Flux Rate(mM/min)	Avrg	SD	SEM		p Value
YFP	31.3414	40.4276	11.0895	4.52728	WT/YFP	9.19484e-09
YFP	44.7676
YFP	54.5162
YFP	47.185
YFP	24.0189
YFP	40.7363
YFP/Bumetanide	24.698	23.2939	10.7417	4.38526	YFP/YFP_Bumetanide	0.0108102
YFP/Bumetanide	28.7071
YFP/Bumetanide	13.5486
YFP/Bumetanide	40.301
YFP/Bumetanide	21.8359
YFP/Bumetanide	10.6725
WT	165.214	150.962	12.7337	5.19851
WT	128.702
WT	152.556
WT	154.407
WT	159.276
WT	145.617
WT/Bumetanide	37.7163	42.2468	10.9619	4.47517	WT/WT_Bumetanide	1.02877e-08
WT/Bumetanide	36.4763
WT/Bumetanide	42.3203
WT/Bumetanide	45.1729
WT/Bumetanide	29.901
WT/Bumetanide	61.8938
R705A	58.859	50.0376	18.5764	7.58378	WT/R705A	2.63151e-06
R705A	76.7587
R705A	62.1238
R705A	30.2299
R705A	38.1468
R705A	34.1075
R705A/Bumetanide	30.5341	46.2598	15.6791	6.40098	R705A/R05A_Bumetanide	0.355703
R705A/Bumetanide	49.557
R705A/Bumetanide	67.4987
R705A/Bumetanide	34.6992
R705A/Bumetanide	33.8058
R705A/Bumetanide	61.4639
Y1041A	88.8482	67.4687	17.1672	7.00846	WT/Y1041A	5.97415e-06
Y1041A	83.4514
Y1041A	53.2313
Y1041A	75.1614
Y1041A	48.5755
Y1041A	55.5443
Y1041A/Bumetanide	54.7982	36.3342	13.5075	5.51443	Y1041A/Y1041A_Bumetanide	0.0034083
Y1041A/Bumetanide	36.1338
Y1041A/Bumetanide	48.8976
Y1041A/Bumetanide	19.9087
Y1041A/Bumetanide	33.6045
Y1041A/Bumetanide	24.6627
K785A	42.1636	59.0275	12.4453	5.08077	WT /K785A	1.49123e-07
K785A	64.7369
K785A	77.7535
K785A	57.3751
K785A	62.6455
K785A	49.4905
K785A/Bumetanide	52.2203	53.8156	18.4498	7.53211	K785A/K785A_Bumetanide	0.290126
K785A/Bumetanide	66.1801
K785A/Bumetanide	45.4567
K785A/Bumetanide	24.2318
K785A/Bumetanide	56.6253
K785A/Bumetanide	78.1792
R1080A	46.46	39.1455	8.46446	3.4556	WT/R1080A	3.23983e-08
R1080A	28.8472
R1080A	28.8998
R1080A	45.3635
R1080A	46.5538
R1080A	38.749
R1080A/Bumetanide	29.5904	32.5344	5.64721	2.30546	R1080A/R1080A_Bumetanide	0.0729837
R1080A/Bumetanide	34.6515
R1080A/Bumetanide	28.2358
R1080A/Bumetanide	33.2826
R1080A/Bumetanide	42.3941
R1080A/Bumetanide	27.0523

## Sheet: Supplementary Fig.1
Supplementary Fig.1a
86Rb influx (nmol/well/min)
	HEK			hNKCC1			L671C
	PlateCol 1	PlateCol 2		PlateCol 3	PlateCol 4		PlateCol 5	PlateCol 6
0 Cl- hypo	0.954355	1.22224		4.63442	4.35387		1.45862	1.32424
0 Cl-	0.949453	1.15583		4.20911	4.14098		1.75581	1.68643
30 Cl-	0.59834	0.783506		2.74643	2.73809		1.45539	1.37951
70 Cl-	0.464774	0.656973		1.93018	1.94452		1.73447	1.46617
100 Cl-	0.542697	0.636909		1.70115	1.6928		1.72407	1.63386
140 Cl-	0.399719	0.563218		1.27113	1.27004		1.6735	1.54112
140 Cl-	0.261903	0.343239		0.613256	0.672705		1.95202	2.04663
140 Cl- 50 K+	0.2312	0.314636		0.546548	0.525968		1.53322	1.69805
Supplementary Fig.1b
86Rb influx (nmol/well/min)
		HEK				hNKCC1				L671C
	PlateCol 1	PlateCol 2	PlateCol 3		PlateCol 4	PlateCol 5	PlateCol 6		PlateCol 7	PlateCol 8	PlateCol 9
0 Cl- hypo	1.64473	1.5972	1.53595		5.5862	5.13283	5.60968		2.60239	2.71822	3.14067
0 Cl-	1.34962	1.17854	1.34306		6.9112	5.98658	7.02633		2.72952	2.93488	3.39407
30 Cl-	0.973993	0.924022	0.957245		4.96572	4.69147	4.75144		2.25514	2.00243	2.44897
70 Cl-	0.923909	0.888064	0.72781		2.40241	2.43762	2.15111		2.14674	2.04394	2.25638
100 Cl-	0.808412	0.783017	0.660722		1.65287	1.78042	1.55694		1.82035	1.99675	1.94832
140 Cl-	0.854113	0.790213	0.700933		1.33702	1.3574	1.18148		1.57241	2.0505	1.0451
140 Cl- 50 K+	0.73637	0.645952	0.624496		1.10923	1.33188	1.08417		1.55837	1.53703	0.975143
0 Cl- +bu. in assay	0.278617	0.254558	0.268043		0.42491	0.396614	0.449418		0.233069	0.274544	0.202708
Supplementary Fig.1c
		NKCC1				A492E				NKCC1				L671C
		Expt A	Expt B	Expt C	Expt D	Expt A	Expt B	Expt C	Expt D	Expt E	Expt F	Expt G	Expt H	Expt E	Expt F	Expt G	Expt H
Flux after 0Cl		5.18481	4.34321	2.97853	3.15887	1.56812	2.28868	3.95533	1.73737	3.1224	3.17265	5.22965	8.1215	0.668476	0.276207	1.27227	1.20286
flux after 140 Cl		0.525048	0.415149	0.421393	0.62738	0.989295	0.569527	1.11057	0.423751	0.34041	0.000326858	0.138309	0.0639449	1.69675	1.06116	1.02341	0.738774
ratio 140C/0Cl		0.101267	0.0955859	0.141477	0.198609	0.630881	0.248845	0.280779	0.243903	0.109022	0.000103024	0.0264471	0.00787354	2.53824	3.84189	0.804397	0.614178
Avrg		0.134235				0.351102				0.0358613				1.94968
SD		0.0475293				0.187234				0.0500101				1.52994
SEM		0.0237646				0.0936168				0.0250051				0.764968

## Sheet: Supplementary Fig.2
Supplementary Fig.2a
	Cl- Flux Rate(mM/min)	Avrg	SD	SEM		p Value
YFP	31.3414	40.4276	11.0895	4.52728	WT/YFP	9.19484e-09
YFP	44.7676
YFP	54.5162
YFP	47.185
YFP	24.0189
YFP	40.7363
YFP/Bumetanide	24.698	23.2939	10.7417	4.38526	YFP/YFP_Bumetanide	0.0108102
YFP/Bumetanide	28.7071
YFP/Bumetanide	13.5486
YFP/Bumetanide	40.301
YFP/Bumetanide	21.8359
YFP/Bumetanide	10.6725
WT	165.214	150.962	12.7337	5.19851
WT	128.702
WT	152.556
WT	154.407
WT	159.276
WT	145.617
WT/Bumetanide	37.7163	42.2468	10.9619	4.47517	WT/WT_Bumetanide	1.02877e-08
WT/Bumetanide	36.4763
WT/Bumetanide	42.3203
WT/Bumetanide	45.1729
WT/Bumetanide	29.901
WT/Bumetanide	61.8938
K289N	104.931	111.012	16.6969	6.81648	WT/K289N	0.000533457
K289N	89.6604
K289N	106.957
K289N	138.198
K289N	121.418
K289N	104.909
K289N/Bumetanide	18.9045	34.453	12.024	4.90876	K289N/K289N_Bumetanide	3.85036e-06
K289N/Bumetanide	36.8912
K289N/Bumetanide	45.7906
K289N/Bumetanide	40.5276
K289N/Bumetanide	20.0448
K289N/Bumetanide	44.5595
A492E	122.256	121.115	22.2049	9.0651	WT/A492E	0.000912192
A492E	116.056
A492E	153.37
A492E	135.158
A492E	112.225
A492E	87.622
A492E/Bumetanide	24.1134	30.116	11.4349	4.66828	A492E/A492E_Bumetanide	2.25295e-05
A492E/Bumetanide	18.3935
A492E/Bumetanide	32.6902
A492E/Bumetanide	32.2318
A492E/Bumetanide	50.495
A492E/Bumetanide	22.7723
L671C	101.647	116.02	17.052	6.96147	WT/L671C	0.000479505
L671C	135.619
L671C	98.7068
L671C	130.322
L671C	128.261
L671C	101.563
L671C/Bumetanide	30.3616	19.0202	13.0648	5.33368	L671C/L671C_Bumetanide	7.68529e-07
L671C/Bumetanide	19.1595
L671C/Bumetanide	10.0775
L671C/Bumetanide	4.38048
L671C/Bumetanide	11.7054
L671C/Bumetanide	38.4366
K289NA492E	84.5281	105.619	16.8892	6.89499	WT/K289NA492E	0.000267515
K289NA492E	93.6629
K289NA492E	130.026
K289NA492E	117.188
K289NA492E	111.388
K289NA492E	96.9221
K289NA492E/Bumetanide	13.5318	36.8465	14.8327	6.0554	K289NA492E/K289NA492E_Bumetanide	1.03805e-05
K289NA492E/Bumetanide	35.6183
K289NA492E/Bumetanide	39.0997
K289NA492E/Bumetanide	30.2243
K289NA492E/Bumetanide	57.9382
K289NA492E/Bumetanide	44.667
K289NL671C	77.3758	97.0465	12.4895	5.09882	WT/K289NL671C	0.000107184
K289NL671C	85.4646
K289NL671C	105.937
K289NL671C	103.85
K289NL671C	107.326
K289NL671C	102.326
K289NL671C/Bumetanide	30.7048	31.3758	13.4741	5.50076	K289NL671C/K289NL671C_Bumetanide	2.64832e-06
K289NL671C/Bumetanide	29.1234
K289NL671C/Bumetanide	29.9512
K289NL671C/Bumetanide	56.5911
K289NL671C/Bumetanide	16.1117
K289NL671C/Bumetanide	25.7727
K289NA492EL671C	39.0501	44.0628	9.29595	3.79506	WT/K289NA492EL671C	4.34163e-10
K289NA492EL671C	48.9417
K289NA492EL671C	49.3747
K289NA492EL671C	27.1625
K289NA492EL671C	50.4729
K289NA492EL671C	49.3747
K289NA492EL671C/Bumetanide	11.1741	25.8447	8.7384	3.56744	K289NA492EL671C/K289NA492EL671C_Bumetanide	0.00287417
K289NA492EL671C/Bumetanide	27.4363
K289NA492EL671C/Bumetanide	26.5307
K289NA492EL671C/Bumetanide	30.4599
K289NA492EL671C/Bumetanide	37.2176
K289NA492EL671C/Bumetanide	22.2494
Supplementary Fig.2b
Time	YFP	YFP/Bumetanide	WT	WT/Bumetanide	K289N	K289N/Bumetanide	A492E	A492E/Bumetanide	L671C	L671C/Bumetanide	K289NA492E	K289NA492E/Bumetanide	K289NL671C	K289NL671C/Bumetanide	K289NA492EL671C	K289NA492EL671C/Bumetanide
0	10000	10000	10000	10000	10000	10000	10000	10000	10000	10000	10000	10000	10000	10000	10000	10000
3	9938.27	9992.66	9587.73	9920.81	9779.74	9946.48	9804.23	9964.41	9754.95	10016.8	9690.58	9967.91	9826.66	9948.08	9992.95	10071.6
6	9867.97	9939.31	9211.13	9824.56	9523.7	9848.97	9536.18	9888.69	9495.04	10040.7	9470.22	9914.3	9641.14	9947.45	9960.94	10032.4
9	9777.76	9843.92	8902.25	9755.98	9317.5	9762.15	9270.54	9834.87	9225.39	9959.39	9284.6	9836.97	9454.72	9827.55	9919.3	9988
12	9690.87	9799.86	8678.43	9677.72	9103.89	9726.61	9012.97	9828.95	9066.99	9903.92	9129.95	9818.51	9306.35	9772.08	9817.16	9874.77
15	9629.69	9766.16	8520.27	9635.41	8911.58	9695.52	8860.96	9752.89	8910.14	9838.86	8994.4	9706.17	9211.73	9711.17	9712.82	9871.52
18	9578.3	9728.92	8335.97	9566.43	8789.48	9628.49	8721.51	9648.76	8797.39	9789.91	8856.2	9642.51	8998.69	9623.94	9619.65	9771.44
21	9509.46	9719.15	8204.72	9493.04	8679.24	9607.19	8550.44	9619.61	8611.41	9772.56	8735.89	9559	8838.5	9624.48	9546.06	9712.37
24	9491.34	9673.55	8104.12	9464.02	8564.77	9589.27	8422.73	9564.59	8554.84	9633.41	8652.81	9502	8760.65	9606.61	9496.08	9706.8
27	9436.28	9678.25	8017.79	9442.09	8481.67	9563.19	8331.26	9624.42	8441.91	9614.72	8555.74	9462.62	8639.66	9624.68	9426.8	9573.26
30	9394.07	9651.76	7909.63	9455.26	8402.82	9503.41	8273.89	9600.2	8352.5	9592.4	8516.48	9434.68	8552.01	9603.06	9409.47	9557.99
33	9358.61	9646.13	7842.46	9441.63	8358.38	9490.56	8165.98	9596.51	8255.01	9493.31	8400.05	9383.35	8514.26	9608.75	9346.24	9570.43
36	9345.3	9618.95	7765.13	9401.77	8293.43	9438.37	8124.36	9607.87	8147.84	9406.27	8329.88	9334.39	8429.34	9537.01	9280.96	9554.07
39	9282.71	9601.67	7692.91	9416.98	8250.99	9430.12	8103.95	9642.25	8111.2	9433.68	8307.06	9327.79	8412.13	9523.36	9247.07	9525.35
42	9272.88	9587.28	7647.66	9433.03	8188.13	9420.18	8050.88	9611.04	8080.69	9425.95	8233.01	9320.41	8307.53	9546.47	9176.06	9519.14
45	9230.17	9549.94	7579.18	9360.11	8144.5	9365.84	8051.63	9665.14	7989.71	9407.34	8206.56	9285.69	8276.18	9504.35	9125.62	9465.12
48	9182.76	9523.21	7524.6	9338.24	8091.42	9360.93	7961.28	9643.18	7943.41	9364.7	8140.4	9245.72	8235.15	9479.9	9108.45	9449.05
51	9138.18	9522.97	7466.22	9332.8	8051.93	9318.27	7952.7	9617.96	7852.33	9438.11	8134.91	9249.24	8216.17	9492.41	9058.53	9393.64
54	9120.28	9480.95	7439.8	9295.56	7989.83	9261.7	7910.84	9635.23	7798.59	9389.8	8085.69	9247.67	8151.13	9409.77	9044	9354.78
57	9094.24	9475.98	7400.05	9296.49	7931.32	9251.32	7845.46	9614.55	7727.98	9417.09	8035.88	9231.47	8105.47	9434.08	8986.54	9312.68
60	9067.23	9440.91	7323.14	9281.73	7903.94	9257.11	7800.55	9611.07	7679.97	9359.7	8029.84	9141.83	8074.36	9404.81	8944.64	9261.2
63	9039.16	9426.99	7299.44	9226.65	7860.55	9227.8	7769.32	9591.48	7610.93	9335.93	7956.2	9068.61	8036.69	9360.97	8889.02	9225.1
66	9026.24	9385.9	7256.16	9225.34	7814.01	9210.83	7772.11	9630.29	7578.6	9377.75	7857.81	9046.12	7968.63	9292.09	8841.86	9161.96
69	8987.98	9384.82	7218.91	9206.57	7784.64	9209.26	7694.58	9553.98	7537.49	9335.68	7858.7	9056.03	7980.26	9313.73	8787.93	9122.91
72	8958.61	9358.56	7196.71	9173.56	7748.79	9204.2	7658.07	9549.44	7448.16	9323.88	7830.41	9074.29	7973.48	9310.65	8732.77	9099.01
75	8932.88	9344.44	7155.88	9155.77	7728.19	9171.05	7647.69	9558.06	7453.14	9265.84	7820.39	9067.52	7885.41	9331.72	8745.77	9073.08
78	8925.16	9318.08	7122.57	9138.43	7682.43	9182.24	7573.78	9589.04	7382.33	9245.93	7766.38	9017.91	7874.11	9299.59	8718.17	9020.04
81	8899.44	9313.7	7117.91	9138.87	7679.32	9174.73	7557.48	9611.98	7394.09	9209.42	7758.22	8976.32	7846.29	9265.91	8697.92	9045.21
84	8875.38	9314.67	7056.7	9133.64	7607.08	9150.31	7525.09	9507.22	7339.36	9169.3	7727.43	8954.2	7786.42	9267.59	8652.51	9016.08
87	8875.21	9294.24	7050	9144.66	7622.39	9167.02	7497.73	9504.16	7321.31	9154.19	7712.9	8910.3	7759.38	9255.51	8629.95	8989.66
90	8861.53	9263.46	7055.98	9114.83	7601.22	9131.27	7508.14	9516.33	7249.95	9171.49	7695.16	8900.57	7754.22	9212.62	8607.4	8967.16
93	8858.55	9261.41	7026.65	9093.27	7542.15	9114.89	7410.96	9502.77	7261.1	9125.17	7710.92	8917.97	7731.03	9232.13	8580.93	8944.77
96	8836.77	9241.98	7006.73	9104.63	7499.02	9108.19	7413.86	9490.72	7233.46	9171.15	7638.29	8866.26	7728	9143.49	8549.5	8925.7
99	8803.33	9244.78	6975.84	9100.6	7532.56	9080.35	7381.03	9475.67	7204.4	9115.8	7630.05	8858.06	7671.29	9175.65	8536.63	8908.07
102	8823.34	9220.37	6988.54	9117.39	7489.79	9087.37	7327.35	9469.84	7186.9	9120.75	7606.61	8864.81	7671.39	9133.86	8523.13	8854.16
105	8793.05	9209.38	6970.96	9073.93	7469.57	9073.32	7279.5	9492.22	7191.53	9079.99	7550.42	8818.92	7628.11	9193.39	8483.22	8809.98
108	8788.37	9188.72	6916.51	9093.36	7439.38	9051.66	7301.64	9504.38	7149.05	9104.99	7554.9	8826.1	7570.15	9121.52	8468.72	8858.78
111	8780.63	9197.54	6922.63	9111.71	7426.85	9049.8	7294.22	9455.42	7185.46	9037.3	7566.25	8781.31	7584.77	9171.78	8427.63	8787.3
114	8764.6	9198.88	6904.82	9090.94	7407.73	9036.78	7254.86	9424.83	7148.11	9102.44	7511.06	8841.75	7562.64	9110.97	8403.37	8787.94
117	8753.31	9175.03	6870.5	9086.79	7398.3	9020.49	7233.27	9411.99	7137.69	9109.82	7507.18	8855.42	7564.66	9130.48	8401.01	8778.8
120	8757.35	9164.83	6840.96	9057.93	7368.68	9038.58	7233.77	9392.3	7125.05	9080.27	7514.3	8785.65	7520.24	9106.81	8359.47	8776.51
Fig.S2b

## Sheet: Supplementary Fig.3
Supplementary Fig.3a								Supplementary Fig.3b					Supplementary Fig.3c
YFP fluorescence (relative)									Bumetanide-sensitive Cl- influx (mM/min)					rate of Cl- influx (normalized)
	NKCC1		NKCC1iii-cy		NKCC1iii-cy + bumetanide				NKCC1	NKCC1*ii-cy	NKCC1iii-cy			hNKCC1		hNKCC1*ii-cy		NKCC1iii-cy
time (sec)	PlateCol 1	PlateCol 2	PlateCol 3	PlateCol 4	PlateCol 5	PlateCol 6		Expt 1	42.736	2.74507	2.6702		[bu.] (μM)	PlateCol 1	PlateCol 2	PlateCol 3	PlateCol 4	PlateCol 5	PlateCol 6
0	1.00066	0.999993	1.00017	1.00112	1.00074	1.00054		Expt 2	47.2462	2.2342	1.93566		0	0.98	1.02	1	0.99	0.97	1.01
1	0.988094	0.987132	0.999208	1.00038	0.999985	1.00089		Expt 3	46.9455	2.54439	2.94999		0.625	0.84	0.81	0.51	0.51	0.59	0.56
2	0.975753	0.973029	0.998298	0.999167	0.998242	0.998354		Expt 4	42.1507	3.12828	3.11328		1.25	0.75	0.76	0.3	0.35	0.35	0.29
3	0.964956	0.957018	0.993874	0.996605	0.997245	0.998891		Expt 5	47.7393	2.76381	2.46646		2.5	0.59	0.59	0.21	0.18	0.09	0.22
4	0.948887	0.947408	0.991736	0.995359	0.99714	0.997598		Expt 6	51.042	2.41967	2.93031		5	0.41	0.36	0.11	0.03	0.17	0.13
5	0.938853	0.9347	0.992786	0.993596	0.995174	0.995903		Expt 7	44.7451	2.39309	2.21253		10	0.22	0.23	0.1	0.04	0.09	0.04
6	0.928094	0.926723	0.992828	0.992454	0.99303	0.995106		Expt 8	39.8838	2.37223	2.34047		20	0.2	0.14	0.03	0.08	0.11	-0.01
7	0.920672	0.91648	0.991985	0.990203	0.991666	0.99577		Avrg	45.3111	2.57509	2.57736
8	0.911257	0.907829	0.989926	0.989158	0.990652	0.993909		SD	3.61644	0.289361	0.409277
9	0.903447	0.89896	0.988549	0.987405	0.989544	0.99421		SEM	1.2786	0.102305	0.144701		Supplementary Fig.3e
10	0.896796	0.893102	0.986539	0.984982	0.989883	0.993958
11	0.888759	0.883654	0.985769	0.984072	0.988479	0.990984		Supplementary Fig.3d						rate of bumetanide-sensitive Cl- influx (normalized)
12	0.882837	0.879096	0.982462	0.981209	0.987571	0.991024			Ki(bu.) (μM)
13	0.878723	0.873998	0.980997	0.98069	0.986825	0.990438								hNKCC1		hNKCC1*ii-cy		NKCC1iii-cy
14	0.87219	0.868064	0.981514	0.978153	0.986844	0.988837			NKCC1	NKCC1*ii-cy	NKCC1iii-cy		[K+] (mM)	PlateCol 1	PlateCol 2	PlateCol 3	PlateCol 4	PlateCol 5	PlateCol 6
15	0.868736	0.864855	0.978351	0.977953	0.985095	0.987611		Expt a	5.19766	1.14039	0.799904		20	0.971914	0.905853	0.853258	0.819547	0.874192	0.815622
16	0.864933	0.859562	0.977462	0.976402	0.983623	0.98763		Expt b	3.38417	0.610147	0.685494		10	0.88759	0.853343	0.780299	0.75813	0.853389	0.805649
17	0.859531	0.856401	0.975925	0.974069	0.983247	0.986895		Expt c	4.08371	0.733792	0.914383		5	0.785322	0.735726	0.624667	0.619063	0.693985	0.643917
18	0.855096	0.852687	0.975176	0.97211	0.983393	0.98629		Expt d	4.68785	1.1967	1.02922		2.5	0.677012	0.622062	0.413282	0.447835	0.509528	0.47612
19	0.85251	0.848715	0.9739	0.971905	0.981604	0.98429		Avrg	4.33835	0.920257	0.857251		1.25	0.518491	0.431126	0.303206	0.278231	0.385177	0.278236
20	0.851041	0.84503	0.970816	0.969805	0.981381	0.984977		SD	0.782272	0.292013	0.147905		0.625	0.314901	0.299452	0.185848	0.19464	0.215249	0.193799
21	0.846301	0.842806	0.97019	0.966875	0.980173	0.984543		SEM	0.391136	0.146007	0.0739525		0	0.027294	0.03561	0.065212	0.073819	0.091123	0.063271
22	0.844929	0.84017	0.968669	0.965621	0.978801	0.983655
23	0.84206	0.836767	0.967904	0.965856	0.980009	0.981408
24	0.837845	0.835285	0.966579	0.964195	0.978043	0.981494		Supplementary Fig.3f
25	0.837281	0.833858	0.964195	0.962469	0.977154	0.981764			Km(K+) (mM)
26	0.833845	0.830861	0.962713	0.960493	0.977573	0.980051
27	0.832909	0.830079	0.961856	0.960113	0.976607	0.97909			NKCC1	NKCC1*ii-cy	NKCC1iii-cy
28	0.83072	0.825695	0.960568	0.958554	0.976176	0.977815		Expt a	1.38727	3.28266	4.30745
29	0.828769	0.823677	0.958813	0.956919	0.974163	0.978419		Expt b	2.61426	4.95725	3.2621
30	0.827381	0.821036	0.957861	0.95478	0.973844	0.977919		Expt c	1.80266	3.1082	2.80714
31	0.824508	0.821106	0.956292	0.954617	0.973876	0.976708		Expt d	1.5019	3.62773	2.89311
32	0.825561	0.818273	0.953606	0.953239	0.972837	0.975333		Avrg	1.82652	3.74396	3.31745
33	0.8233	0.818217	0.953519	0.951174	0.972635	0.974959		SD	0.553601	0.837168	0.688873
34	0.820617	0.816156	0.952738	0.94992	0.97175	0.975479		SEM	0.2768	0.418584	0.344437
35	0.820513	0.816319	0.951951	0.949034	0.971425	0.973612
36	0.819249	0.813575	0.949638	0.948193	0.969748	0.97273
37	0.814845	0.811005	0.949742	0.945541	0.969655	0.971744
38	0.814752	0.810521	0.946445	0.944905	0.969292	0.972931
39	0.813976	0.807778	0.945581	0.943801	0.967917	0.971055
40	0.813769	0.808393	0.945044	0.943305	0.96766	0.970053
41	0.811379	0.806834	0.943018	0.9419	0.966922	0.969963
42	0.80969	0.80621	0.941617	0.939324	0.967295	0.969612

## Sheet: Supplementary Fig.4
Supplementary Fig.4a														Supplementary Fig.4b					Supplementary Fig.4c
calyculin A at t=0									staurosporine at t=0
NKCC1cy			NKCC1iii-cy			NKCC1*ii-cy			NKCC1cy			NKCC1*ii-cy			FRET decrease with calyculin A (%)					FRET increase with staurosporin (%)
time (min)	FRETnorm(rel)		time (min)	FRETnorm(rel)		time (min)	FRETnorm(rel)		time (min)	FRETnorm(rel)		time (min)
-2.18	1.0028		-2.78	0.9994		-1.53	1.0007		-2.63	0.9987		-3			NKCC1cy	NKCC1*ii-cy	NKCC1iii-cy			NKCC1cy	NKCC1*ii-cy	NKCC1iii-cy
-2.17	1.0018		-2.77	0.9989		-1.52	1.0011		-2.62	0.999		-2.98		Expt a	3.82	2.46	2.19		Expt a	0.53	0.48	0.19
-2.15	1.0013		-2.75	0.9984		-1.5	1.0013		-2.6	0.9996		-2.97		Expt b	4.02	3.92	2.64		Expt b	1.4	0.57	0.64
-2.13	1.0017		-2.73	0.9977		-1.48	1.0016		-2.58	1.0002		-2.95		Expt c	5.33	1.79	2.33		Expt c	0.78	1.14	1.47
-2.12	1.0024		-2.72	0.9963		-1.47	1.0019		-2.57	1.0005		-2.93		Expt d	4.89	2.3	1.74		Expt d	1.62	0.55
-2.1	1.0026		-2.7	0.9948		-1.45	1.002		-2.55	1		-2.92		Expt e	5.61	2			Avrg	1.0825	0.685	0.766667
-2.08	1.0024		-2.68	0.9942		-1.43	1.0021		-2.53	0.9993		-2.9		Expt f	2.82	2.52			SD	0.512014	0.305778	0.649333
-2.07	1.0021		-2.67	0.9948		-1.42	1.0022		-2.52	0.9991		-2.88		Expt g	4.46				SEM	0.256007	0.152889	0.374893
-2.05	1.0019		-2.65	0.9961		-1.4	1.002		-2.5	0.9996		-2.87		Avrg	4.42143	2.49833	2.225
-2.03	1.0016		-2.63	0.9979		-1.38	1.001		-2.48	1.0003		-2.85		SD	0.961482	0.749998	0.374032
-2.02	1.0011		-2.62	0.9995		-1.37	0.9996		-2.47	1.0004		-2.83		SEM	0.363406	0.306185	0.187016
-2	1.0005		-2.6	1.0001		-1.35	0.9986		-2.45	1		-2.82
-1.98	0.9999		-2.58	0.9996		-1.33	0.9986		-2.43	0.9997		-2.8
-1.97	0.9995		-2.57	0.9986		-1.32	0.9997		-2.42	0.9997		-2.78
-1.95	0.9993		-2.55	0.9981		-1.3	1.0007		-2.4	0.9999		-2.77
-1.93	0.9993		-2.53	0.9988		-1.28	1.0009		-2.38	0.9998		-2.75
-1.92	0.9997		-2.52	1.0003		-1.27	1.0002		-2.37	0.9996		-2.73
-1.9	1.0007		-2.5	1.0007		-1.25	0.9996		-2.35	0.9997		-2.72

## Sheet: Supplementary Fig.14
Supplementary Fig.14a									Supplementary Fig.14b
	control		after Cs+			after NH4+			Rate constant (min-1)
time (min)	3H-Bz release(rel)		time (min)	3H-Bz release(rel)		time (min)				control	after Cs+	after NH4	after Rb+	after SCN-	after Br-
0	1		0	1		0			expts a1-a6	0.00842	0.0422	0.0168	0.0124	0.09	0.02
1	0.972222		1	0.967942		1			expts b1-b5	0.00924	0.0427	0.0154	0.0127	0.101	0.024
2	0.953125		2	0.974147		2			expts c1-c5	0.0086	0.0461	0.0107	0.0139	0.094
3	0.982639		3	0.905895		3			Avrg	0.00875333	0.0436667	0.0143	0.013	0.095	0.022
4	0.987847		4	0.885212		4			SD	0.000430968	0.00212211	0.00319531	0.000793725	0.00556776	0.00282843
5	0.989583		5	0.811272		5			SEM	0.000248819	0.0012252	0.00184481	0.000458258	0.00321455	0.002
6	0.96875		6	0.791107		6
7	0.973958		7	0.746639		7
8	0.951389		8	0.745088		8
9	0.904514		9	0.685626		9
10	0.90625		10	0.697001		10
11	0.888889		11	0.645295		11
12	0.895833		12	0.638056		12
13	0.890625		13	0.614788		13
14	0.859375		14	0.580145		14
15	0.842014		15	0.574974		15
16	0.857639		16	0.500517		16
17	0.847222		17	0.488625		17
18	0.819444		18	0.475698		18
19	0.829861		19	0.473113		20
20	0.873264		20	0.44364		23
21	0.807292		21	0.453464		26
22	0.767361		22	0.427611		29
23	0.777778		23	0.410031		32
24	0.769097		24	0.397622		35
25	0.739583		25	0.38211		38
26	0.748264		26	0.370217		41
27	0.743056		27	0.355222		44
28	0.769097		28	0.35212		47
29	0.779514		29	0.301965		50
30	0.805556		30	0.323164		53
31	0.800347		31	0.286453		56
32	0.704861		32	0.295243		59
33.5	0.736111		33	0.281282		62
35.5	0.711806		35	0.259566		65
37.5	0.684028		38	0.24302		68
39.5	0.668403		41	0.209411		71
41.5	0.677083		44	0.189762		74
43.5	0.699653		47	0.167011		77
45.5	0.675347		50	0.152534		80
47.5	0.645833		53	0.133919		83
49.5	0.670139		56	0.140641		86
51.5	0.621528		59	0.117373		89
53.5	0.619792		62	0.110651		92
55.5	0.579861		65	0.113237		95
57.5	0.616319		68	0.1091		98
59.5	0.638889		71	0.097208		101
61.5	0.564236		74	0.088935		104
63.5	0.59375		77	0.154602		107
65.5	0.565972		80	0.088935		110
67.5	0.555556		83	0.080145		113
69.5	0.501736		86	0.078594		116
71.5	0.524306		89	0.074457		119
73.5	0.546875		92	0.069804		122
75.5	0.520833		95	0.073423		125
77.5	0.506944		98	0.071872		128
79.5	0.508681		101	0.060496		131
81.5	0.473958		104	0.065667		134
83.5	0.522569		107	0.066184		137
85.5	0.487847		110	0.055326		140
87.5	0.470486		113	0.057911		143
89.5	0.473958		116	0.057911		146
91.5	0.430556		119	0.052223		149
93.5	0.428819		122	0.051706		152
95.5	0.430556		125	0.048604		155
97.5	0.449653		128	0.051189		158
99.5	0.402778		131	0.046019		161
101.5	0.430556		134	0.048087		164
103.5	0.401042		137	0.054809		167
105.5	0.407986		140	0.04757		170
107.5	0.397569		143	0.053257		173
109.5	0.399306		146	0.047053		176
111.5	0.399306		149	0.034643		179
113.5	0.376736		152	0.042399		182
115.5	0.399306		155	0.042399		185
117.5	0.364583		158	0.037746		188
119.5	0.376736		161	0.046019		191
121.5	0.359375		164	0.046536		194
123.5	0.322917		167	0.049121		197
125.5	0.322917		170	0.054809		200
127.5	0.326389		173	0.03516		203
129.5	0.350694		176	0.031541		206
131.5	0.328125		179	0.048087		209
133.5	0.326389		182	0.02999		212
135.5	0.328125		185	0.036194		215
137.5	0.347222		188	0.050672		218
139.5	0.355903		191	0.03878		221
141.5	0.322917		194	0.02999
143.5	0.288194		197	0.03516
145.5	0.274306		200	0.036711
147.5	0.277778		203	0.043433
149.5	0.274306		206	0.037746
151.5	0.269097		209	0.03878
153.5	0.270833		212	0.032575
155.5	0.284722		215	0.025336
157.5	0.25		218	0.0212
159.5	0.269097
161.5	0.251736
163.5	0.263889
165.5	0.244792
167.5	0.255208
169.5	0.244792
171.5	0.253472
173.5	0.236111
175.5	0.243056
177.5	0.234375
179.5	0.229167
181.5	0.230903
183.5	0.213542
185.5	0.184028
187.5	0.204861
189.5	0.21875
191.5	0.196181
193.5	0.140625
195.5	0.225694
197.5	0.197917
199.5	0.192708
201.5	0.185764
203.5	0.166667
205.5	0.185764
207.5	0.197917
209.5	0.185764
211.5	0.1875
213.5	0.164931
215.5	0.203125
217.5	0.164931
219.5	0.157986

## Sheet: Supplementary Fig.16
Supplementary Fig.16
Time	YFP	YFP/Bumetanide	WT	WT/Bumetanide	R1174	R1174A/Bumetanide	D219A	D219A/Bumetanide	R1201A	R1201A/Bumetanide	R240A	R240A/Bumetanide	D1031A	D1031A/Bumetanide	H1204A	H1204A/Bumetanide
0	10000	10000	10000	10000	10000	10000	10000	10000	10000	10000	10000	10000	10000	10000	10000	10000
3	9938.27	9992.66	9587.73	9920.81	9920.25	9946.1	10027.5	10029.4	9881.86	9903.89	9817.69	9915.98	9800.38	9883.07	9983.3	9972.28
6	9867.97	9939.31	9211.13	9824.56	9763.86	9900.39	9977.05	10111.1	9791.91	9885.67	9714.47	9872.3	9660.93	9811.33	9911.43	9954.36
9	9777.76	9843.92	8902.25	9755.98	9660.43	9865.47	9802.69	9991.1	9586.19	9785	9562.54	9730.78	9614.55	9703.74	9849.9	9917.2
12	9690.87	9799.86	8678.43	9677.72	9491.57	9807.93	9645.27	9888.2	9479.98	9690.99	9498.56	9671.5	9503.41	9617.71	9721.37	9955.65
15	9629.69	9766.16	8520.27	9635.41	9426.5	9806.62	9542.42	9869.36	9442.29	9698.82	9401.1	9663.29	9522.45	9561.57	9625.87	9913.23
18	9578.3	9728.92	8335.97	9566.43	9323.3	9760.8	9410.02	9812.51	9306.81	9548.32	9323.53	9733.39	9492.35	9562.13	9517.33	9866.62
21	9509.46	9719.15	8204.72	9493.04	9297.91	9734.65	9411.26	9746.75	9235.14	9499.52	9319.71	9558.02	9462.48	9531.24	9477.21	9742.07
24	9491.34	9673.55	8104.12	9464.02	9210.62	9736.39	9362.91	9798.69	9254.54	9436.29	9259.54	9575.16	9408.48	9510.36	9388.83	9720.17
27	9436.28	9678.25	8017.79	9442.09	9194.53	9763.24	9318.06	9782.95	9198.97	9431.53	9188.42	9578.63	9348.88	9381.82	9343	9614.76
30	9394.07	9651.76	7909.63	9455.26	9168.11	9711.4	9362.63	9813.81	9245.1	9378.06	9109.25	9618.61	9280.65	9345.85	9316.84	9570.1
33	9358.61	9646.13	7842.46	9441.63	9091.32	9707.3	9315.6	9787.25	9186.67	9343.29	9122.02	9672.89	9229.8	9398.94	9312	9533.77
36	9345.3	9618.95	7765.13	9401.77	9054.02	9622.99	9205.3	9767.54	9193.17	9313.34	8985.79	9712.57	9264.42	9328.71	9333.66	9539.75
39	9282.71	9601.67	7692.91	9416.98	9019.85	9647.17	9246.57	9772.59	9207.75	9254.36	8981.63	9629.26	9216.4	9287.47	9300.27	9509.28
42	9272.88	9587.28	7647.66	9433.03	8960.09	9638	9158.69	9685.47	9135.49	9214.86	8960.29	9614.73	9162.88	9258.58	9309.45	9502.15
45	9230.17	9549.94	7579.18	9360.11	8947.2	9614.76	9144.76	9746.51	9103.62	9237.58	8885.4	9583.78	9118.09	9242.18	9249.24	9516.49
48	9182.76	9523.21	7524.6	9338.24	8867.88	9599.17	9177.23	9702.63	9134.27	9204.32	8814.42	9432.92	9078.53	9276.39	9208.45	9503
51	9138.18	9522.97	7466.22	9332.8	8885.01	9542.01	9087.8	9576.93	9092.24	9196.69	8832.66	9474.51	9046.33	9213.81	9252.29	9441.22
54	9120.28	9480.95	7439.8	9295.56	8826.1	9527.76	9023.84	9605.43	9079.95	9123.66	8818.2	9481.01	8991.48	9156.85	9196.3	9451.55
57	9094.24	9475.98	7400.05	9296.49	8800.51	9571.13	9047	9512.63	9002.61	9055.87	8745.42	9453.59	9029.32	9201.82	9163.36	9482.44
60	9067.23	9440.91	7323.14	9281.73	8722.78	9504.46	8979.6	9535.26	9068.7	9065.15	8727.3	9418.7	8895.66	9139.06	9114.96	9486.3
63	9039.16	9426.99	7299.44	9226.65	8690.54	9536.36	8963.09	9472.97	8993.34	9072.57	8717.44	9374.54	8907.83	9177.62	9104.62	9428.97
66	9026.24	9385.9	7256.16	9225.34	8694.66	9441.92	8941.33	9510.45	8961.14	9071.55	8678.08	9367.61	8869.26	9109.12	9063.59	9312.91
69	8987.98	9384.82	7218.91	9206.57	8637.12	9535.55	8947.48	9399.02	8935.83	9009.49	8636.5	9325.16	8844.48	9063.85	9100.64	9327.91
72	8958.61	9358.56	7196.71	9173.56	8615.71	9478.95	8919.91	9386.08	8957.4	8934.58	8599.23	9294.69	8750.98	9091.98	9045.62	9312.88
75	8932.88	9344.44	7155.88	9155.77	8583.45	9403.2	8802.69	9384.67	8952.19	8929.96	8543.57	9270.73	8752.11	9058.06	8992.53	9281.25
78	8925.16	9318.08	7122.57	9138.43	8536.22	9382.82	8778.43	9337.62	8926.24	8900.32	8547.97	9311.52	8712.87	8971.5	8944.96	9256.26
81	8899.44	9313.7	7117.91	9138.87	8531.85	9331.9	8804.82	9312.09	8895.99	8926.55	8490.96	9205.89	8679.16	8946.44	8929.95	9275.74
84	8875.38	9314.67	7056.7	9133.64	8473.22	9373.59	8725.4	9302.16	8872.96	8831.36	8534.53	9239.38	8696.7	8964.05	8946.75	9185.36
87	8875.21	9294.24	7050	9144.66	8489.3	9365.87	8722.62	9260.15	8826.41	8794.1	8459.24	9248.3	8669.01	8976.1	8924.98	9206.77
90	8861.53	9263.46	7055.98	9114.83	8486.04	9332.58	8769.17	9296.57	8810.72	8755.35	8443.78	9218.16	8640.11	8904.79	8850.77	9206.5
93	8858.55	9261.41	7026.65	9093.27	8434.92	9333.39	8719.4	9269.61	8777.26	8790.64	8420.71	9166.85	8568.79	8906.04	8838.85	9209.89
96	8836.77	9241.98	7006.73	9104.63	8411.17	9292.5	8615.37	9207.23	8760.94	8782.23	8380.28	9153.18	8575.39	8925.51	8782.95	9208.39
99	8803.33	9244.78	6975.84	9100.6	8430.68	9294.48	8653.18	9192.3	8743.12	8728.92	8413.16	9016.52	8544.94	8947.65	8752.1	9140.77
102	8823.34	9220.37	6988.54	9117.39	8350.61	9255.36	8617.59	9216.57	8725.85	8693.76	8362.11	9085.82	8543.04	8870.92	8785.22	9132.89
105	8793.05	9209.38	6970.96	9073.93	8358.61	9220.37	8631.27	9215.75	8720.49	8741.08	8354.12	9102.65	8538.56	8823.38	8714.66	9156.7
108	8788.37	9188.72	6916.51	9093.36	8327.71	9223.78	8609.64	9211.13	8721.79	8691.59	8313.53	9097.02	8524.96	8895.03	8738.66	9102.77
111	8780.63	9197.54	6922.63	9111.71	8350.51	9276.65	8514.57	9188.7	8698.08	8606.68	8321.31	9052.57	8488.58	8846.9	8812.35	9109.52
114	8764.6	9198.88	6904.82	9090.94	8293.44	9272.59	8593.15	9163.63	8701.46	8657.3	8300.06	8962.83	8465.27	8847.72	8759.65	9086.79
117	8753.31	9175.03	6870.5	9086.79	8321.77	9262	8596.69	9112.82	8611.23	8627.04	8287.73	8978.34	8461.67	8826.24	8662.16	9057.33
120	8757.35	9164.83	6840.96	9057.93	8320.52	9235.93	8586.06	9109.99	8687.57	8670.39	8211.68	8988.34	8460.73	8815.95	8695.04	9054.18
Supplementary Fig.16

## Sheet: Supplementary Fig.17
Supplementary Fig.17
		after 0 Cl- calyculin A							after 0 Cl-
	Expt a	Expt b	Expt c	Avrg	SD	SEM		Expt a	Expt b	Expt c	Avrg	SD	SEM
hNKCC1	164.724	131.731	212.384	169.613	40.5483	23.4105		135.745	116.496	123.868	125.369	9.71238	5.60745
G235A	87.0729	93.0163	125.093	101.727	20.4521	11.808		69.3502	77.5124	67.4455	71.436	5.34774	3.08752
K237A	88.5492	107.061	135.617	110.409	23.7119	13.6901		69.7902	83.2145	82.2838	78.4295	7.4963	4.32799
L238A	100.85	79.7237	94.7831	91.7856	10.8774	6.28008		67.776	44.1626	45.3709	52.4365	13.2981	7.67768
R240A	28.4451	42.8372	53.4946	41.5923	12.5711	7.2579		3.2851	3.40492	1.65803	2.78268	0.975818	0.563389
P241A	56.8844	73.3063	118.905	83.032	32.1339	18.5525		18.7148	26.5544	26.3792	23.8828	4.47646	2.58448
S242A	105.697	138.338	164.343	136.126	29.3852	16.9656		53.6824	44.0425	43.0085	46.9111	5.88683	3.39876
L243A	4.77423	3.68926	2.79991	3.75447	0.988771	0.570867		3.62887	0.9422	0.674098	1.74839	1.63405	0.943421
L246S	87.6559	70.8442	83.9883	80.8294	8.83981	5.10366		-2.09985	4.70795	4.96446	2.52419	4.00659	2.3132
H247A	47.8312	65.5562	102.08	71.8225	27.662	15.9707		12.1673	18.6059	14.6134	15.1288	3.25009	1.87644
D248A	72.9002	94.4068	135.035	100.781	31.5539	18.2177		75.7959	81.3846	75.3883	77.5229	3.35051	1.93442
L250S	62.015	63.8618	80.7457	68.8742	10.3224	5.95967		49.8693	52.3233	49.6688	50.6205	1.47807	0.853364
K252A	79.5581	91.4002	141.18	104.046	32.6992	18.8789		74.8668	70.7422	89.6358	78.4149	9.93398	5.73539
Renal1	57.777	74.3846	105.164	79.1085	24.0441	13.8818		28.4636	42.0254	26.5414	32.3435	8.43968	4.87265
Renal2	46.8399	54.8166	80.4492	60.7019	17.5606	10.1386		3.27763	5.55779	2.70468	3.8467	1.50928	0.871384

## Sheet: Supplementary Fig.18
Supplementary Fig.18b													Supplementary Fig.18d
Time	WT	WT/Bumetanide	T217A	T217S	T217E	T230E	A231R	S242E	A244E	D248R	YFP		Time	WT	WT/Bumetanide	T217A	T217AM218T	T217AM218E	T217AM218Y	T217AP222W	T217AI224F	T217AI224Y	T217AI224E	YFP
0	10000	10000	10000	10000	10000	10000	10000	10000	10000	10000	10000		0	10000	10000	10000	10000	10000	10000	10000	10000	10000	10000	10000
3	9648.25	9931.21	9888.28	9812.88	9805.79	9742.79	9678.26	9777.65	9726.78	9663.14	9920.48		3	9648.25	9931.21	9888.28	9853.57	9955.82	9872.73	9890.45	9882.46	9951.41	9909.13	9920.48
6	9316.54	9887.94	9771.85	9612.67	9720.54	9489.34	9393.17	9557.65	9470.12	9351.17	9880.48		6	9316.54	9887.94	9771.85	9670.95	9812.67	9743.47	9774.05	9752.43	9868.92	9861.31	9880.48
9	9073.69	9768.95	9653.36	9438.59	9580.86	9285.85	9161.66	9404.51	9240.25	9109.1	9765.17		9	9073.69	9768.95	9653.36	9553.86	9696.09	9632.18	9688.37	9628.82	9796.46	9780.21	9765.17
12	8807.79	9677.76	9554.23	9308.15	9513.38	9149.28	8966.42	9286.46	9091.51	8903.05	9673.41		12	8807.79	9677.76	9554.23	9409.32	9559.28	9491.8	9579.82	9533.91	9723.32	9714.87	9673.41
15	8658.96	9554.07	9448.13	9192.28	9477.44	9005.36	8827.51	9181.95	8932.07	8743.58	9599.6		15	8658.96	9554.07	9448.13	9251.44	9444.04	9457.78	9496.7	9456.46	9683.2	9653.73	9599.6
18	8492.22	9482.14	9384.15	9062.44	9425.18	8920.33	8702.64	9069.97	8825.37	8603.12	9540.56		18	8492.22	9482.14	9384.15	9120.66	9336.62	9367.48	9423.84	9348.51	9614.98	9612.23	9540.56
21	8398.95	9382.45	9296.77	8990.43	9377.77	8807.14	8577.72	8973.57	8726.09	8470.77	9476.68		21	8398.95	9382.45	9333.44	9036.25	9261.72	9304.69	9336.07	9275.75	9567.04	9581.34	9476.68
24	8261.19	9342.14	9270.14	8914.73	9304.33	8738.71	8469.66	8953	8608.79	8383.03	9415.47		24	8261.19	9342.14	9270.14	8949.19	9182.63	9269.91	9290.5	9240.99	9530.5	9531.04	9415.47
27	8190.43	9364.47	9206.51	8837.15	9305.93	8632.29	8373.5	8844.61	8512.33	8267.34	9379.33		27	8190.43	9364.47	9206.51	8867.34	9094.49	9173.67	9207.89	9165.89	9473.33	9488.1	9379.33
30	8067.22	9240.9	9122.21	8795.01	9232.95	8572.58	8294.79	8768.38	8416.62	8213.98	9330.93		30	8067.22	9240.9	9122.21	8819.11	9005.49	9182.74	9174.78	9142.05	9413.38	9436.51	9330.93
33	8008.07	9267.71	9075.56	8738.91	9194.31	8512.55	8230.25	8710.53	8324.82	8104.46	9293.47		33	8008.07	9267.71	9075.56	8737.54	8959.22	9131.94	9115.49	9075.85	9395.88	9368.16	9293.47
36	7945.74	9206.79	9052.89	8663.6	9144.13	8446.86	8128.05	8669.53	8254.21	8106.36	9246.71		36	7945.74	9206.79	9052.89	8664.56	8882.71	9076.9	9088.5	9044.37	9386.1	9337.6	9246.71
39	7877.11	9187.42	8996.8	8598.27	9108.71	8403.11	8065.29	8644.05	8196.52	8040.34	9225.41		39	7877.11	9187.42	8996.8	8669.95	8843.15	9008.56	9056.15	8985.34	9307.18	9325.43	9225.41
42	7802.14	9123.45	8960.4	8541.05	9079.89	8339.55	7993.61	8576.22	8143.87	7952.72	9172.55		42	7802.14	9123.45	8960.4	8570.27	8816.46	9010.7	8964.08	8929.71	9259.73	9286.26	9172.55
45	7765.29	9078.63	8925.3	8487.84	9034.65	8304.96	7930.91	8508.95	8086.75	7923.99	9125.65		45	7765.29	9078.63	8925.3	8569.18	8788.66	9019.86	8936.16	8906.33	9237.62	9255.83	9125.65
48	7750.06	9109.52	8891.1	8419.18	8996.63	8246.61	7859.84	8465.72	8015.29	7836.95	9093.42		48	7750.06	9109.52	8891.1	8492.7	8729.02	8956.13	8920.89	8849.36	9202.45	9218.54	9093.42
51	7641.66	9082.42	8818.62	8383.9	8949.42	8208.69	7832.45	8407.29	7965.69	7808.11	9093.68		51	7641.66	9082.42	8818.62	8433.87	8687.08	8912.75	8859.9	8812.38	9160.76	9199.98	9093.68
54	7633.57	9072.84	8801.65	8377.99	8909.5	8155.49	7756.83	8391.67	7922.58	7748.91	9014.84		54	7633.57	9072.84	8801.65	8399.04	8645.61	8869.12	8841.98	8759.1	9138.57	9146.14	9014.84
57	7580.88	9013.32	8773.28	8327.67	8888.18	8138.78	7719.1	8364.95	7897.88	7692.27	8992.06		57	7580.88	9013.32	8773.28	8357.41	8598.78	8835.34	8817.19	8766.64	9093.01	9128.77	8992.06
60	7548.29	9032.73	8730.97	8260.6	8874.43	8095.1	7668.09	8299.29	7821.97	7652.85	8996.22		60	7548.29	9032.73	8730.97	8365.58	8578.89	8818.02	8757.98	8734.13	9027.23	9109.47	8996.22
63	7515.29	8968.81	8718.6	8225.44	8810.77	8048.35	7647.49	8271.85	7781.09	7586.37	8959.62		63	7515.29	8968.81	8718.6	8280.94	8527.41	8786.05	8721.32	8685.1	9016.7	9098.05	8959.62
66	7473.58	8944.72	8688.39	8195.4	8755.1	8024.68	7572.01	8217.69	7705.3	7551.48	8920.25		66	7473.58	8944.72	8688.39	8292.28	8517.19	8729.93	8697.7	8672.94	8999.48	9072.16	8920.25
69	7460.1	8901.43	8611.12	8160.55	8782.71	8001.92	7543.32	8188.77	7687.67	7533.55	8898.77		69	7460.1	8901.43	8611.12	8250	8485.36	8704.73	8665.05	8663.02	8975.15	9055.43	8898.77
72	7418	8843.68	8583.52	8117.06	8753.41	7959.04	7516.92	8145.5	7644.83	7469.85	8878.81		72	7418	8843.68	8583.52	8189.92	8464.31	8678.5	8640.68	8640.67	8960.04	9035.89	8878.81
75	7393.12	8803.5	8565.92	8076.97	8722.49	7937.03	7480.13	8147.16	7624.99	7433.14	8844.42		75	7393.12	8803.5	8565.92	8194.37	8436.7	8662.35	8588.13	8595.33	8944.62	9059.54	8844.42
78	7335.34	8792.35	8567.39	8027	8687.2	7916.44	7440.92	8098.35	7562.81	7397.05	8825.06		78	7335.34	8792.35	8567.39	8145.27	8402.97	8613.94	8574.06	8545.49	8946.32	8990.22	8825.06
81	7304.74	8774.42	8493.65	8025.17	8655.77	7878.02	7413.46	8058.68	7555.91	7378.83	8782.02		81	7304.74	8774.42	8493.65	8117.83	8378.79	8560.98	8531.89	8522.87	8901.65	9006.6	8782.02
84	7295.93	8760.36	8456.34	7969.99	8659.27	7807.2	7365.98	8047.19	7512.51	7342.9	8770.55		84	7295.93	8760.36	8456.34	8087.31	8348.45	8571.08	8535.58	8524.61	8899.6	8973.81	8770.55
87	7238.21	8731.25	8442.13	7963	8613.34	7805.34	7315.94	7982.55	7475.55	7299.01	8758.23		87	7238.21	8731.25	8442.13	8083.62	8334.22	8551.75	8518.8	8493.2	8871.9	8962.3	8758.23
90	7253.32	8719.13	8402.07	7934.38	8634.13	7783	7279.88	7968.84	7457.34	7260.65	8729.83		90	7253.32	8719.13	8402.07	8058.7	8312.84	8549.46	8443.27	8440.79	8847.71	8953.17	8729.83
93	7222.92	8741.33	8402.79	7887.46	8578.8	7770.88	7265.45	7945.74	7404.22	7255.44	8716.33		93	7222.92	8741.33	8402.79	8008.08	8267.09	8493.39	8452.05	8433.74	8837.82	8920.13	8716.33
96	7201.99	8684.46	8333.89	7874.94	8576.73	7715.37	7229.23	7902.54	7386.63	7212.02	8689.17		96	7201.99	8684.46	8333.89	7973.75	8255.15	8482.05	8416.08	8440.34	8816.58	8894.05	8689.17
99	7172.55	8653.75	8323.7	7859.02	8556.84	7715.93	7208.33	7901.55	7362.48	7194.38	8668.75		99	7172.55	8653.75	8323.7	7958.53	8198.52	8450.39	8400.84	8392.6	8807.1	8885.53	8668.75
102	7139.71	8656.72	8321.16	7874.7	8520.47	7686.08	7169.07	7877.65	7338.4	7183.85	8636.82		102	7139.71	8656.72	8321.16	7939.56	8170.93	8425.64	8362.73	8357.42	8757.77	8852.64	8636.82
105	7098.81	8647.06	8287.48	7811.13	8518.32	7668	7143.57	7871.49	7312.27	7180.41	8619.83		105	7098.81	8647.06	8287.48	7905.74	8195.73	8385.36	8373.18	8333.73	8707.04	8850.44	8619.83
108	7099.96	8623.52	8256.1	7782.43	8522.88	7627.43	7119.87	7829.15	7283.83	7121.93	8629.15		108	7099.96	8623.52	8256.1	7903.46	8146.17	8388.96	8338.22	8351.56	8705.81	8824.27	8629.15
111	7076.13	8601.88	8235.82	7776.39	8480	7592.14	7083.17	7780.5	7267.64	7116.37	8600.82		111	7076.13	8601.88	8235.82	7869.46	8131.86	8355.49	8288.62	8309.03	8706.48	8854.24	8600.82
114	7040.43	8606.78	8244.77	7752.86	8448.17	7594.52	7070.31	7797.69	7249.05	7093.48	8557.19		114	7040.43	8606.78	8244.77	7859.41	8113.86	8331.56	8294.56	8308.31	8691.81	8832.58	8557.19
117	7032.54	8603.76	8220.29	7735.69	8435.37	7565.96	7074.09	7742.1	7221.24	7080.25	8566.69		117	7032.54	8603.76	8220.29	7852.18	8087.7	8333.56	8275.15	8269.54	8663.95	8797.9	8566.69
120	6996.29	8571.54	8192.56	7698.27	8391.69	7537.33	7039.98	7763.89	7201.51	7041.16	8554.61		120	6996.29	8571.54	8192.56	7828.67	8065.71	8294.63	8277.95	8277.03	8676.37	8781.94	8554.61
Supplementary Fig.18c														Supplementary Fig.18e
	Cl- Flux Rate(mM/min)	Avrg	SD	SEM		p Value									Cl- Flux Rate(mM/min)	Avrg	SD	SEM		p Value
WT	151.896	150	8.61482	3.51698										WT	151.896	150	8.61482	3.51698
WT	150.022													WT	150.022
WT	145.169													WT	145.169
WT	145.036													WT	145.036
WT	141.928													WT	141.928
WT	165.948													WT	165.948
WT/Bumetanide	63.8613	57.8578	10.5693	4.31488	WT/WT_Bumetanide	6.76145e-09								WT/Bumetanide	63.8613	57.8578	10.5693	4.31488	WT/WT_Bumetanide	6.76145e-09
WT/Bumetanide	43.5216													WT/Bumetanide	43.5216
WT/Bumetanide	58.2965													WT/Bumetanide	58.2965
WT/Bumetanide	70.6131													WT/Bumetanide	70.6131
WT/Bumetanide	63.8613													WT/Bumetanide	63.8613
WT/Bumetanide	46.993													WT/Bumetanide	46.993
T217A	69.0892	64.3229	10.714	4.37396	WT/T217A	1.47694e-08								T217A	67.5892	62.3229	9.24656	3.77489	WT/T217A	5.24075e-09
T217A	72.6368													T217A	68.1368
T217A	71.5611													T217A	68.5611
T217A	69.3889													T217A	66.3889
T217A	58.0283													T217A	58.0283
T217A	45.2329													T217A	45.2329
T217S	112.311	94.5856	11.3416	4.6302	WT/T217S	2.66595e-06								T217AM218T	86.8577	93.8825	7.29332	2.97749	WT/T217AM218T	1.27165e-07
T217S	96.6693													T217AM218T	93.7791
T217S	93.4229													T217AM218T	97.4718
T217S	84.5802													T217AM218T	87.8438
T217S	80.6254													T217AM218T	106.462
T217S	99.9052													T217AM218T	90.8805
T217E	47.5224	58.2963	14.8343	6.05608	WT/T217E	5.49747e-07								T217AM218E	68.5308	69.6685	6.26136	2.55619	WT/T217AM218E	9.1211e-09
T217E	80.873													T217AM218E	79.6803
T217E	49.1839													T217AM218E	60.513
T217E	47.6954													T217AM218E	67.7375
T217E	51.1207													T217AM218E	72.2736
T217E	73.3826													T217AM218E	69.2761
T230E	117.211	116.282	10.6199	4.33555	WT/T230E	6.2657e-05								T217AM218Y	50.9701	65.1428	13.2917	5.4263	WT/T217AM218Y	1.79081e-07
T230E	126.404													T217AM218Y	81.3668
T230E	126.342													T217AM218Y	81.3668
T230E	121.1													T217AM218Y	54.361
T230E	103.147													T217AM218Y	63.8169
T230E	103.49													T217AM218Y	58.9753
A231R	121.82	133.252	10.3515	4.226	WT/A231R	0.00616515								T217AP222W	71.076	62.203	10.8619	4.43436	WT/T217AP222W	1.26525e-08
A231R	136.041													T217AP222W	76.3531
A231R	121.338													T217AP222W	56.9203
A231R	135.564													T217AP222W	66.7192
A231R	135.908													T217AP222W	53.8099
A231R	148.839													T217AP222W	48.3393
S242E	108.293	96.1646	10.2376	4.17949	WT/S242E	9.07885e-07								T217AI224F	68.8412	77.9666	10.2169	4.17102	WT/T217AI224F	5.91975e-08
S242E	91.0056													T217AI224F	74.7288
S242E	104.011													T217AI224F	91.9088
S242E	98.9248													T217AI224F	66.5983
S242E	79.418													T217AI224F	88.1823
S242E	95.3348													T217AI224F	77.54
A244E	128.893	118.929	8.18669	3.3422	WT/A244E	3.89603e-05								T217AI224Y	32.2171	48.7897	9.04185	3.69132	WT/I224Y	1.15447e-09
A244E	113.131													T217AI224Y	50.0463
A244E	129.55													T217AI224Y	53.7463
A244E	116.963													T217AI224Y	57.5484
A244E	111.22													T217AI224Y	45.7183
A244E	113.818													T217AI224Y	53.4617
D248R	122.409	144.825	12.0382	4.91458	WT/D248R	0.207024								T217AI224E	54.5293	47.819	6.98854	2.85306	WT/I224E	3.2914e-10
D248R	141.628													T217AI224E	43.5873
D248R	147.664													T217AI224E	36.7375
D248R	156.26													T217AI224E	54.8618
D248R	148.397													T217AI224E	46.6436
D248R	152.592													T217AI224E	50.5545
YFP	43.6912	49.0287	10.444	4.26374	WT/YFP	2.59584e-09								YFP	43.6912	49.0287	10.444	4.26374	WT/YFP	2.59584e-09
YFP	47.3545													YFP	47.3545
YFP	54.9257													YFP	54.9257
YFP	62.2701													YFP	62.2701
YFP	32.231													YFP	32.231
YFP	53.7													YFP	53.7

[truncated: 2 more sheets: Supplementary Fig.20, Supplementary Fig.21]
